# Supplementary material for: Immunometabolic Dysregulation at the Intersection of Obesity and COVID-19
Source: Front Immunol. 2021 Oct 19;12:732913. doi: 10.3389/fimmu.2021.732913 (PMC8560738; doi:10.3389/fimmu.2021.732913)
Supplement: Supplementary file 1 [file Table_1.xlsx]

## Sheet: Stats
World region	First author (year)	Study design	Subject	Number of participants	Country	Age	Males (%)	Prevalence of COVID-19 with obesity	Prognosis of COVID-19 with obesity	Complications of COVID-19
American	Anderson (2020)107	Cross-sectional study	Hospitalized	2673	USA	67 (median)	58	NA	Obesity was association with higher risk for adverse outcome (intubation or death) among patients younger than 65 years.	Comorbidities: hypertension (50%) and diabetes (19%)
	Gupta (2020)110	Cohort study	Hospitalized	2215	USA	60.5 (mean)	64.8	NA	The ICU admission of BMI >40 kg/m2 patients were higher than BMI >25 kg/m2 patients (OR = 1.51, 95% CI: 1.01–2.25).	NA
	Nakeshbandi (2020)112	Cohort stud	Hospitalized	504	USA	68 (median)	52	0.43	Overweight (RR = 1.4, 95% CI 1.1–1.9) and obesity (RR = 1.3, 95% CI 1.0–1.7) was significantly increased risk of mortality of COVID-19.	Comorbidities: diabetes (53%) and hypertension (83%)
	Pettit (2020)114	Cohort study	Hospitalized	238	USA	58.5 (mean)	37.5	0.613	The mortality of COVID-19 patients in obesity group was higher than that in non-obesity group (OR = 1.7, 95% CI 1.1–2.8 (p = 0.016)).	Comorbidities: diabetes (28.6%) and hypertension (52.9%)
	Tartof (2020)116	Cohort study	Diagnosed	6916	USA	49.1(mean)	45	NA	The risk of death of BMI ≥ 45 kg/m2 patients were higher than normal BMI (18.5–24 kg/m2) patients (OR = 4.18, 95% CI: 3.25–45.1 (p < 0.001)).	NA
	Alkhatib (2020)118	Cross-sectional study	Hospitalized	158	USA	57 (mean)	38.6	NA	Patients admitted to the ICU had higher BMI (26.5 kg/m2/31.9 kg/m2, p = 0.002).	Comorbidities: diabetes mellitus (48.1%), hypertension (67.7%)
	Chand (2020)122	Cross-sectional study	ICU patients	300	USA	57.8 (mean)	60.7	NA	The association between BMI and the risk of relative mortality in COVID-19 patients was statistically significant (aOR = 1.02, 95% CI 1.01–1.04, (p = 0.004)).	NA
	Ebinger (2020)124	Cross-sectional study	Diagnosed	442	USA	52.72 (mean)	57.9	0.161	COVID-19 with obesity patients required a higher level of care than non-obesity patients (OR = 1.95, 95% CI 1.11–3.42, p = 0.021).	Comorbidities: diabetes mellitus (19.0%) and hypertension (36.4%)
	Fried (2020)66	Cross-sectional study	Hospitalized	11721	USA	NA	53.4	0.161	The association between obesity and the risk of IMV in COVID-19 patients was statistically significant (p = 0.0042).	Comorbidities: diabetes (27.8%) and CVD (18.6%)
	Gayam (2020)125	Cross-sectional study	Diagnosed	408	USA	47 (median)	56.62	NA	BMI in non-survivors COVID-19 patients was significantly higher than that in survivors COVID-19 patients (31.8 kg/m2/28.3 kg/m2, p = 0.002).	Comorbidities: diabetes (43.24%) and hypertension (66.42%)
	Goyal (2020)45	Cross-sectional study	Hospitalized	393	USA	62.2 (median)	60.6	0.358	The proportion of obesity in IMV COVID-19 patients was higher than that in non-IMV COVID-19 patients (IMV/non-IMV = 43.4%/31.9%).	Comorbidities: diabetes (25.2%) and hypertension (50.1%)
	Hajifathalian (2020)30	Cross-sectional study	Hospitalized	770	USA	63.5 (mean)	61	NA	COVID-19 with obesity patients had a higher rate of ICU admission (p = 0.001).	NA
	Hur (2020)128	Cross-sectional study	Hospitalized	486	USA	58 (median)	55.8	0.533	The extubation chance of BMI <30 kg/m2 intubated patients were higher than 30 < BMI <39.9 kg/m2 patients (OR = 0.53, 95% CI: 0.32–0.90) or BMI ≥40 kg/m2 patients (OR = 0.40, 95% CI: 0.19–0.82).	NA
	Kalligeros (2020)34	Cross-sectional study	Hospitalized	103	USA	60 (median)	61.1	0.475	COVID-19 with obesity patients had a higher IMV needing than non-obesity patients (OR = 2.6, 95% CI: 1.05–44.82).	Comorbidities: hypertension (64.0%), heart disease (24.2%), and diabetes (36.8%)
	Kass (2020)19	Cross-sectional study	Hospitalized	265	USA	NA	58	NA	The negative association between BMI and age was significant (r2 = 0.051, p = 0.0002).	NA
	Kim (2020)129	Cross-sectional study	Hospitalized	2491	USA	62 (median)	53.2	0.497	The association between obesity and the risk of ICU admission in COVID-19 patients was statistically significant (aRR = 1.31, 95% CI 1.16–1.47).	Comorbidities: hypertension (57.4%), CVD (34.6%) and diabetes (32.9%)
	Klang (2020)130	Cross-sectional study	Hospitalized	3406	USA	NA	57.6	0.361	At age < 50, BMI >40 was independently associated with mortality (OR = 5.1, 95% CI 2.3–11.1).
	Ko (2020)20	Cross-sectional study	Hospitalized	5416	USA	NA	NA	0.55	The association between obesity (aRR = 2.9, 95% CI 2.3–3.5) or severe obesity (aRR = 4.4, 95% CI 3.4–5.7) and the risk of COVID-19-associated hospitalization was statistically significant.	Comorbidities: hypertension (49%) and diabetes (33%)
	Lighter (2020)33	Cross-sectional study	Hospitalized	3615	USA	NA	NA	0.379	At age < 60, the critical care needing of BMI ≥30 kg/m2 patients were higher than BMI <30 kg/m2 patients (OR = 1.8, 95% CI: 1.2–2.7 (p = 0.006)).	NA
	Imam (2020)50	Cross-sectional study	Diagnosed	2040	USA	NA	NA	NA	The association between obesity and the risk of hospitalization in COVID-19 patients was statistically significant (aOR = 1.8, 95% CI 1.4–2.4, (p < 0.0005)).	NA
	Mughal (2020)131	Cross-sectional study	Hospitalized	129	USA	63.0 (median)	62.8	0.14	The proportion of obesity in IMV COVID-19 patients was higher than that in non-IMV COVID-19 patients (IMV/non-IMV = 26.7%/10.1% (p = 0.0334)).	Comorbidities: hypertension (43.4%) and diabetes mellitus (19.4%)
	Muñoz-Price (2020)67	Cross-sectional study	Hospitalized	2595	USA	53.8 (mean)	37.7	NA	The association between BMI and the risk of IMV (OR = 1.06, 95% CI 1.02–1.09, (p = 0.003)) and in-hospital death (OR = 1.19, 95% CI 1.05–1.35, (p = 0.006)) in COVID-19 patients was statistically significant.	NA
	Palaiodimos (2020)46	Cross-sectional study	Hospitalized	200	USA	64 (median)	49	NA	The mortality of COVID-19 patients varied significantly among BMI <25 kg/m2 group, BMI 25–34 kg/m2 group, BMI ≥35 kg/m2 group (31.6%/17.2%/34.8%, p = 0.030).	Comorbidities: hypertension (76%), hyperlipidemia (46.2%), and diabetes (39.5%)
	Rapp (2020)134	Cross-sectional study	Hospitalized	4062	USA	NA	57.4	NA	The association between BMI ≥35 kg/m2 and the risk of death in COVID-19 patients was statistically significant (aOR = 1.53, 95% CI 1.21–1.94).	NA
	Seiglie (2020)135	Cross-sectional study	Hospitalized	450	USA	NA	NA	NA	The association between obesity and the risk of IMV (OR = 2.13, 95% CI 1.14–4.00) and ICU admission (OR = 2.16, 95% CI 1.20–3.88) in COVID-19 patients was statistically significant.	Comorbidities: diabetes (39.6%)
	Shah (2020)136	Cross-sectional study	Hospitalized	552	USA	63 (median)	42	0.665	The association between morbid obesity and in-hospital mortality in COVID-19 patients was statistically significant (OR = 2.29, 95% CI 1.11–4.69 (p = 0.02)).	Comorbidities: hypertension (79.7%) and diabetes mellitus (42.3%)
	Sterling (2020)137	Cross-sectional study	Hospitalized	256	USA	NA	NA	NA	The association between obesity and the risk of IMV in COVID-19 patients was statistically significant (aOR = 4.5, 95% CI 1.98–10.27 (p = 0.0003)).	The association between history of diabetes mellitus and the risk of IMV in COVID-19 patients was statistically significant (aOR = 2.55, 95% CI 1.13–5.75 (p = 0.023)).
	Suleyman (2020)138	Cross-sectional study	Diagnosed	463	USA	57.5 (mean)	44.1	0.572	The association between severe obesity and the risk of IMV in COVID-19 patients was statistically significant (aOR = 3.2, 95% CI 1.7–6.0 (p < 0.001)).	Comorbidities: hypertension (68.7%) and diabetes (38.8%)
	Xie (2020)140	Cross-sectional study	Hospitalized	267	USA	61.5 (mean)	43.2	NA	The association between obesity and the risk of IMV (aOR = 2.36, 95% CI 1.33–3.20), ARDS (aOR = 2.44, 95% CI 1.28–4.65) and ICU admission (aOR = 2.18, 95% CI 1.25–3.81) in COVID-19 patients was statistically significant.	The association between diabetes and the risk of IMV (aOR = 2.12, 95% CI 1.16–3.89) and ICU admission (aOR = 2.22, 95% CI 1.24–3.98) in COVID-19 patients was statistically significant.
	Ortiz-Brizuela (2020)29	Cohort study	Diagnosed	309	Mexico	43 (median)	59.2	0.396	ICU patients had a higher BMI than non-ICU patients (BMI, median 30.5 vs 28.77).	NA
	Bello-Chavolla (2020)119	Cross-sectional study	Diagnosed	51633	Mexico	46.5 (mean)	57.7	0.207	The association between obesity and the risk of death in COVID-19 patients was statistically significant (HR = 1.25, 95% CI 1.17–1.34, (p < 0.001)).	Comorbidities: diabetes (18.3%), hypertension (21.6%)
	Denova-Gutierrez (2020)65	Cross-sectional study	Hospitalized	3844	Mexico	45.4 (mean)	58	0.174	The IMV needing (p < 0.001) and ICU care needing (p < 0.001) of obese group were higher than that in non-obese group.	Comorbidities: diabetes (17.4%), hypertension (14.5%) and CVD (18.9%)
	Giannouchos (2020)126	Cross-sectional study	Diagnosed	89756	Mexico	46.2 (median)	56.4	0.205	The proportion of obesity in hospitalized COVID-19 patients was higher than that in non-hospitalized patients (24.1%/18.6% (p < 0.001)).	Comorbidities: diabetes (17.5%) and hypertension (20.9%)
	Hernández-Galdamez (2020)54	Cross-sectional study	Diagnosed	212802	Mexico	45.7 (mean)	54.71	0.1951	The association between obesity and the risk of ICU admission (aOR = 1.59, 95% CI 1.49–1.69, (p < 0.001)), hospitalization (aOR = 1.29, 95% CI 1.25–1.32, (p < 0.001)), endotracheal intubation (aOR = 1.62, 95% CI 1.53–1.71, (p < 0.001)) and death (aOR = 1.42, 95% CI 1.37–1.47, (p < 0.001)) in COVID-19 patients was statistically significant.	Comorbidities: hypertension (20.12%) and diabetes (16.44%)
	Soares (2020)52	Cross-sectional study	Diagnosed	24428	Brazil	NA	NA	NA	The association between obesity and the risk of hospitalization in COVID-19 patients was statistically significant (aOR = 1.74, 95% CI 1.35–2.23 (p < 0.001)).	The association between diabetes (aOR = 1.34, 95% CI 1.10–1.61 (p = 0.003)) or CVD (aOR = 1.30, 95% CI 1.11–1.53 (p = 0.001)) and the risk of hospitalization in COVID-19 patients was statistically significant.
				436306		43-68 (Median/Mean)	37.5-64.8%	14-66.5%	Severity: BMI positive to hospitalization (1.3-2.9/4.4 obesity/S.O.), ARDS (2.4), ICU (1.3-2.2), ITU (1.4), IMV (2.1-4.5); Mortality (1.2-2.3)	Comorbidities: Hyperlipidmia (46%), hypertension (15-80%); diabetes (16-53%, 1.3-2.5); CVD (19-35%, 1.3)
Total: 35
Asian & Mid-East	First author (year)	Study design	Subject	Number of participants	Country	Age	Males (%)	Prevalence of COVID-19 with obesity	Prognosis of COVID-19 with obesity	Complications of COVID-19
	Deng (2020)109	Cohort study	Hospitalized	65	China	NA	NA	NA	The severe/critical cases of BMI ≥28 kg/m2 patients were more than BMI ≤ 24 kg/m2 patients (p < 0.001).	NA
	Gao (2020)27	Cohort study	Hospitalized	150	China	48 (median)	62.7	50% (randomized trial, obesity/non-obesity = 1:1)	COVID-19 with obesity patients were more severe than non-obesity patients (33.3%/14.7%, p = 0.007).	Comorbidities: diabetes (19.3%)
	Hu (2020)31	Cohort study	Hospitalized	323	China	61 (median)	51.4	0.04	The proportion of BMI >25 kg/m2 in critical group was higher than that in general group (23.1%/20.7%).	NA
	Cai (2020)55	Cross-sectional study	Hospitalized	96	China	NA	NA	NA	BMI was higher in COVID-19 patients with pneumonia than in those without pneumonia (23.81 kg/m2/20.78 kg/m2, p = 0.001).	NA
	Cai (2020)120	Cross-sectional study	Hospitalized	383	China	NA	47.8	0.107	Severe cases in normal weight group/overweight group/obesity group: 19.2%/29.3%/39.0% (p = 0.001).	Comorbidities: diabetes (5.7%), hypertension (15.1%) and CVD (9.1%)
	Chen (2020)123	Cross-sectional study	Hospitalized	145	China	47 (mean)	54.5	NA	The proportion of obesity in severe COVID-19 patients was higher than that in non-severe COVID-19 patients (24.78 kg/m2/23.20 kg/m2, p = 0.02).	Comorbidities: diabetes (9.7%) and hypertension (15.2%)
	Hu (2020)127	Cross-sectional study	Hospitalized	58	China	49.2 (mean)	62.1	NA	The hospital stays of BMI ≥24 kg/m2 COVID-19 patients were longer than BMI <24 kg/m2 COVID-19 patients (20.4 ± 4.4/17.4 ± 6.1 (p = 0.046)).	NA
	Huang (2020)36	Cross-sectional study	Hospitalized	202	China	44 (median)	57.4	0.14	COVID-19 with obesity patients were more severe than non-obesity patients (OR = 9.219, 95% CI 2.731–31.126 (p < 0.001)).	Comorbidities: hypertension (14.4%) and diabetes (9.4%)
	Targher (2020)139	Cross-sectional study	Hospitalized	339	China	NA	NA	0.384	COVID-19 with obesity patients had a higher risk for severe COVID-19 illness (OR = 2.51, 95% CI 1.3–4.7).	NA
	Wang (2020)56	Cross-sectional study	Hospitalized	297	China	38.00 (mean)	55.22	0.1347	Overweight (OR = 5.000, 95% CI 1.611–15.516 (p = 0.005)) and obesity (OR = 11.333, 95% CI 3.329–38.583 (p < 0.001)) was significantly associated with severe illness of COVID-19.	The proportion of COVID-19 patients developing ARDS was higher in patients with obesity than lean patients (5.00%/0%, p = 0.024).
	Yu (2020)53	Cross-sectional study	Hospitalized	95	China	NA	NA	NA	The association between high BMI and the risk of pneumonia in COVID-19 patients was statistically significant (OR = 1.327, p = 0.024).	NA
	Zheng (2020)141	Cross-sectional study	Hospitalized and MAFLD	66	China	47.0 (median)	74.2	0.682	COVID-19 with obesity patients were more severe than non-obesity patients (OR = 6.32, 95% CI: 1.16–34.54 (p = 0.033)).	NA
	Ong (2020)44	Cross-sectional study	Hospitalized	182	Singapore	NA	NA	NA	At age < 60, the IMV needing of BMI ≥25 kg/m2 patients were higher than BMI <25 kg/m2 patients (OR = 1.16, 95% CI: 1.00–1.34 (p = 0.049)).	NA
	Yanover (2020)117	Cohort study	Hospitalized	4353	Israel	NA	55.5	0.201	Obesity for patients younger than 65 years was significantly association with higher risk for severe symptoms (OR = 3.4, 95% CI: 1.88–6.14 (p = 0.001)).	Diabetes (OR = 3.16, 95% CI: 1.32–6.79 (p = 0.04)), CVD (OR = 2.76, 95% CI: 1.88–6.14 (p = 0.001)) and hypertension (OR = 4.56, 95% CI: 1.29–5.85 (p = 0.045)) for patients 18–50 years old was significantly association with higher risk for severe symptoms.
				6754		38-61 (Median/Mean)	47.8-74.2%	10.7-68.2%	Severity: BMI positive to pneumonia (1.3), overall severe illness (1.1-9.2)	Comorbidities: hypertension (14-15%; and 4.6); diabetes (6-20% and 3.2); CVD (9% and 2.8)
Total: 14
European	First author (year)	Study design	Subject	Number of participants	Country	Age	Males (%)	Prevalence of COVID-19 with obesity	Prognosis of COVID-19 with obesity	Complications of COVID-19
	Biscarini (2020)108	Cohort study	Hospitalized	331	Italy	67 (mean)	68.2	0.24	The association between obesity and the ICU admission of COVID-19 was statistically significant (OR = 1.96, 95% CI 1.03–3.75).	Comorbidities: hypertension (52%) and diabetes (40%)
	Docherty (2020)48	Cohort study	Hospitalized	20133	UK	72.9 (median)	59.9	10.5% (1685/16081)	The association between obesity and the death of COVID-19 was statistically significant (OR = 1.33, 95% CI 1.19–1.49 (p < 0.001)).	Comorbidities: diabetes without complications (33.7%) and chronic cardiac disease (30.9%)
	Dreher (2020)51	Cohort study	Hospitalized	50	Germany	65 (median)	66	0.34	COVID-19 with obesity patients had a higher incidence of ARDS than non-obesity patients (46%/23%).	Comorbidities: hypertension (70%), pre-existing respiratory disease (50%) and diabetes (58%)
	Giacomelli (2020)47	Cohort study	Hospitalized	233	Italy	61 (median)	69.1	NA	The association between obesity and the death of COVID-19 was statistically significant (aHR = 3.04, 95% CI 1.42–6.49).	NA
	Jakob (2020)111	Cohort study	Hospitalized	2155	European (112 countries)	NA	59.7	NA	The complicated clinical stage of BMI >35 kg/m2 patients were higher than 18.5 < BMI <24.9 kg/m2 patients (OR = 2.21, 95% CI: 1.43–3.43).	Comorbidities: diabetes mellitus (18.4%) and CVD (55.7%).
	Nguyen (2020)113	Cohort study	Hospitalized	279	France	64.8 (mean)	65.6	0.204	The risk of IMV needing and death of BMI ≥25 kg/m2 patients were higher than BMI <25 kg/m2 patients (aHR = 2.14, 95% CI: 1.32–3.47 (p = 0.002)).	Comorbidities: diabetes (27.6%), hypertension (47.0%) and coronary heart disease (10.8%)
	Rottoli (2020)115	Cohort study	Hospitalized	482	Italy	NA	NA	0.216	The risk of respiratory failure (OR = 2.32, 95% CI: 1.31–4.09 (p = 0.004)) and ICU admission (OR = 4.96, 95% CI: 2.53–9.74 (p < 0.001)) of 30 ≤ BMI <35 kg/m2 patients were higher than BMI <30 kg/m2 patients.	NA
	Simonnet (2020)43	Cohort study	Hospitalized	124	France	60 (median)	73	0.475	The IMV needing of BMI >35 kg/m2 patients were higher than BMI >25 kg/m2 patients (OR = 7.36, 95% CI: 1.63–33.14 (p = 0.02)).	Comorbidities: diabetes (23%), hypertension (49%), dyslipidemia (28%)
	Busetto (2020)64	Cross-sectional study	Hospitalized	92	Italy	NA	61.9	0.652	The IMV needing of overweight (16.1%) or obesity (6.9) patients were higher than normal weight (6.2%) patients.	Comorbidities: hypertension (64.1%), CVD (31.5%), diabetes (30.4%) and respiratory chronic disease (13.0%)
	Cariou (2020)121	Cross-sectional study	Hospitalized and diabetic	1317	France	69.8 (mean)	64.9	0.383	The association between BMI and the primary outcome (tracheal intubation and/or death within 7 days of admission) was statistically significant (p < 0.001).	Comorbidities: hypertension (77.2%)
	Caussy (2020)18	Cross-sectional study	Hospitalized and severe	340	Italy	NA	NA	0.25	The proportion of obesity in severe COVID-19 patients was higher than that in general French adult population (OR = 1.35, 95% CI: 1.08–1.66).	NA
	Moriconi (2020)28	Cross-sectional study	Hospitalized	100	Italy	NA	52	0.29	COVID-19 with obesity patients had a longer hospital stays than non-obesity patients (21 ± 8/13 ± 8 days, p = 0.0008).	Comorbidities: hypertension (55%), chronic heart failure (28%) and diabetes (25%)
	Onder (2020)132	Cross-sectional study	dead	3694	Italy	NA	NA	NA	The association between obesity and the risk of acute renal failure (OR = 1.33, 95% CI 1.04–1.71, (p < 0.001)) and shock (OR = 1.54, 95% CI 1.19–1.99, (p < 0.001)) in COVID-19 patients was statistically significant.	NA
	Peters (2020)133	Cross-sectional study	Dead	410	UK	NA	0.64	NA	Both men (aHR = 1.78, 95% CI 1.44–2.21) and women (aHR = 2.21, 95% CI 1.69–2.88) with a higher BMI had a higher risk of death than those with a healthy weight.	NA
				29740		60-72.9 (Median/Mean)	52-73%	10.5-65.2%	Severity: BMI positive to hospitalization (2.2), ARDS (2.0-2.3), ICU (2.0-4.9), ITU (), IMV (2.1-7.4); Mortality (1.3-3.0); overall severe illness (1.4)	Comorbidities: hypertension (18.4-77.2%; and 4.6); diabetes (23-58% and 3.2); CVD (28-55%)
Total: 14
Total:	63			472800
Inclusive meta	Zhang (2021)	Cohort study	Diagnosed	20597	(China 5				more severe COVID-19 symptoms (OR 3.03, 95% CI 1.45–6.28, P = 0.003; 4 studies, n = 974), developing acute respiratory distress syndrome (ARDS; OR 2.89, 95% CI 1.14–7.34, P = 0.025; 2 studies, n = 96), requiring hospitalization (OR 1.68, 95% CI 1.14–1.59, P < 0.001; 4 studies, n = 6611), being admitted to an intensive care unit (ICU; OR 1.35, 95% CI 1.15–1.65, P = 0.001; 9 studies, n = 5298), and…
					Singapore 1				obese patients had similar likelihoods of death from COVID-19 as non-obese patients (OR 0.96, 95% CI 0.74–1.25, P = 0.750; 9 studies, n = 20,597).
Total: 22	(Note: Some may inculde in the above list)				UK 2
					Germany 1
					France 2
					Italy 2
					US 9
61 studies	Ho (2020)	Cohort study	Hosptalized	270241				0.276	Obesity was not significantly associated with increased ICU admission or critical illness (odds ratio [OR] 1.25, 95% CI 0.99-1.58, P=0.062, I2 =31.0) but was significantly associated with more severe disease (OR 3.13, 95% CI 1.41-6.92, P=0.005, I2 =82.6), mortality (OR 1.36, 95% CI 1.09-1.69, P=0.006, I2=88.5) and a positive COVID-19 test (OR 1.50, 95% CI 1.25-1.81, P<0.001
	(Note: mostly should be inculde in the above list)
17 studies	Poly (2021)	Cohort study	Hosptalized	543399					Obesity was significantly associated with an increased risk of mortality among patients with COVID-19 (RRadjust: 1.42 (95%CI: 1.24–1.63, p < 0.001). The pooled risk ratio for class I, class II, and class III obesity were 1.27 (95%CI: 1.05–1.54, p = 0.01), 1.56 (95%CI: 1.11–2.19, p < 0.01), and 1.92 (95%CI: 1.50–2.47, p < 0.001), respectively).	the pooled risk ratio for the patients with stroke, CPOD, CKD, and diabetes were 1.80 (95%CI: 0.89–3.64, p = 0.10), 1.57 (95%CI: 1.57–1.91, p < 0.001), 1.34 (95%CI: 1.18–1.52, p < 0.001), and 1.19 (1.07–1.32, p = 0.001), respectively. However, patients with obesity who were more than 65 years had a higher risk of mortality (RR: 2.54; 95%CI: 1.62–3.67, p < 0.001).

## Sheet: Sheet3
	World region	Total number of studies	Study design/Subject	Number of participants	Country	Age group	Males (%)	Prevalence of COVID-19 with obesity	Prognosis of COVID-19 with obesity
	World region/Country	Asian-Mideast	European	Americian (USA, Braizil, Mexico)		Summary
	Number of studies
	Study design/Subject
	Number of participants
	Age group
	Males (%)
	Prevalence of COVID-19 with obesity
	Prognosis of COVID-19 with obesity
	Complications of Obesity/COVID-19

## Sheet: Sheet1
	First author (year)	Study design	Subject	Number of participants	Country	Age	Males (%)	Prevalence of COVID-19 with obesity	Prognosis of COVID-19 with obesity	Complications of COVID-19
	Anderson (2020)107	Cross-sectional study	Hospitalized	2673	USA	67 (median)	58	NA	Obesity was association with higher risk for adverse outcome (intubation or death) among patients younger than 65 years.	Comorbidities: hypertension (50%) and diabetes (19%)
	Biscarini (2020)108	Cohort study	Hospitalized	331	Italy	67 (mean)	68.2	0.24	The association between obesity and the ICU admission of COVID-19 was statistically significant (OR = 1.96, 95% CI 1.03–3.75).	Comorbidities: hypertension (52%) and diabetes (40%)
	Deng (2020)109	Cohort study	Hospitalized	65	China	NA	NA	NA	The severe/critical cases of BMI ≥28 kg/m2 patients were more than BMI ≤ 24 kg/m2 patients (p < 0.001).	NA
	Docherty (2020)48	Cohort study	Hospitalized	20133	UK	72.9 (median)	59.9	10.5% (1685/16081)	The association between obesity and the death of COVID-19 was statistically significant (OR = 1.33, 95% CI 1.19–1.49 (p < 0.001)).	Comorbidities: diabetes without complications (33.7%) and chronic cardiac disease (30.9%)
										The association between chronic cardiac disease and the death of COVID-19 was statistically significant (OR = 1.16, 95%CI 1.08–1.24 (p < 0.001)).
	Dreher (2020)51	Cohort study	Hospitalized	50	Germany	65 (median)	66	0.34	COVID-19 with obesity patients had a higher incidence of ARDS than non-obesity patients (46%/23%).	Comorbidities: hypertension (70%), pre-existing respiratory disease (50%) and diabetes (58%)
	Gao (2020)27	Cohort study	Hospitalized	150	China	48 (median)	62.7	50% (randomized trial, obesity/non-obesity = 1:1)	COVID-19 with obesity patients were more severe than non-obesity patients (33.3%/14.7%, p = 0.007).	Comorbidities: diabetes (19.3%)
									COVID-19 with obesity patients had a longer hospital stays than non-obesity patients (median 23 (IQR 17–30)/18 (13–24) days, p = 0.037).
	Giacomelli (2020)47	Cohort study	Hospitalized	233	Italy	61 (median)	69.1	NA	The association between obesity and the death of COVID-19 was statistically significant (aHR = 3.04, 95% CI 1.42–6.49).	NA
	Gupta (2020)110	Cohort study	Hospitalized	2215	USA	60.5 (mean)	64.8	NA	The ICU admission of BMI >40 kg/m2 patients were higher than BMI >25 kg/m2 patients (OR = 1.51, 95% CI: 1.01–2.25).	NA
	Hu (2020)31	Cohort study	Hospitalized	323	China	61 (median)	51.4	0.04	The proportion of BMI >25 kg/m2 in critical group was higher than that in general group (23.1%/20.7%).	NA
	Jakob (2020)111	Cohort study	Hospitalized	2155	European (112 countries)	NA	59.7	NA	The complicated clinical stage of BMI >35 kg/m2 patients were higher than 18.5 < BMI <24.9 kg/m2 patients (OR = 2.21, 95% CI: 1.43–3.43).	Comorbidities: diabetes mellitus (18.4%) and CVD (55.7%).
										The association between diabetes mellitus and the complicated clinical stage of COVID-19 was statistically significant (aOR = 1.33, 95% CI 1.04–1.69).
										The association between CVD and the complicated clinical stage of COVID-19 was statistically significant (aOR = 1.37, 95% CI 1.09–1.72).
	Nakeshbandi (2020)112	Cohort stud	Hospitalized	504	USA	68 (median)	52	0.43	Overweight (RR = 1.4, 95% CI 1.1–1.9) and obesity (RR = 1.3, 95% CI 1.0–1.7) was significantly increased risk of mortality of COVID-19.	Comorbidities: diabetes (53%) and hypertension (83%)
									Overweight (RR = 2.0, 95% CI 1.2–3.3) and obesity (RR = 2.4, 95% CI 1.5–4.0) was significantly increased risk of intubation of COVID-19.
	Nguyen (2020)113	Cohort study	Hospitalized	279	France	64.8 (mean)	65.6	0.204	The risk of IMV needing and death of BMI ≥25 kg/m2 patients were higher than BMI <25 kg/m2 patients (aHR = 2.14, 95% CI: 1.32–3.47 (p = 0.002)).	Comorbidities: diabetes (27.6%), hypertension (47.0%) and coronary heart disease (10.8%)
	Ortiz-Brizuela (2020)29	Cohort study	Diagnosed	309	Mexico	43 (median)	59.2	0.396	ICU patients had a higher BMI than non-ICU patients (BMI, median 30.5 vs 28.77).	NA
	Pettit (2020)114	Cohort study	Hospitalized	238	USA	58.5 (mean)	37.5	0.613	The mortality of COVID-19 patients in obesity group was higher than that in non-obesity group (OR = 1.7, 95% CI 1.1–2.8 (p = 0.016)).	Comorbidities: diabetes (28.6%) and hypertension (52.9%)
	Rottoli (2020)115	Cohort study	Hospitalized	482	Italy	NA	NA	0.216	The risk of respiratory failure (OR = 2.32, 95% CI: 1.31–4.09 (p = 0.004)) and ICU admission (OR = 4.96, 95% CI: 2.53–9.74 (p < 0.001)) of 30 ≤ BMI <35 kg/m2 patients were higher than BMI <30 kg/m2 patients.	NA
									The risk of death of BMI ≥ 35 kg/m2 patients were higher than BMI <30 kg/m2 patients (OR = 12.1, 95% CI: 3.25–45.1 (p < 0.001)).
	Simonnet (2020)43	Cohort study	Hospitalized	124	France	60 (median)	73	0.475	The IMV needing of BMI >35 kg/m2 patients were higher than BMI >25 kg/m2 patients (OR = 7.36, 95% CI: 1.63–33.14 (p = 0.02)).	Comorbidities: diabetes (23%), hypertension (49%), dyslipidemia (28%)
									IMV requirement increased with BMI (p < 0.01, chi-square test).
	Tartof (2020)116	Cohort study	Diagnosed	6916	USA	49.1(mean)	45	NA	The risk of death of BMI ≥ 45 kg/m2 patients were higher than normal BMI (18.5–24 kg/m2) patients (OR = 4.18, 95% CI: 3.25–45.1 (p < 0.001)).	NA
	Yanover (2020)117	Cohort study	Hospitalized	4353	Israel	NA	55.5	0.201	Obesity for patients younger than 65 years was significantly association with higher risk for severe symptoms (OR = 3.4, 95% CI: 1.88–6.14 (p = 0.001)).	Diabetes (OR = 3.16, 95% CI: 1.32–6.79 (p = 0.04)), CVD (OR = 2.76, 95% CI: 1.88–6.14 (p = 0.001)) and hypertension (OR = 4.56, 95% CI: 1.29–5.85 (p = 0.045)) for patients 18–50 years old was significantly association with higher risk for severe symptoms.
	Alkhatib (2020)118	Cross-sectional study	Hospitalized	158	USA	57 (mean)	38.6	NA	Patients admitted to the ICU had higher BMI (26.5 kg/m2/31.9 kg/m2, p = 0.002).	Comorbidities: diabetes mellitus (48.1%), hypertension (67.7%)
	Bello-Chavolla (2020)119	Cross-sectional study	Diagnosed	51633	Mexico	46.5 (mean)	57.7	0.207	The association between obesity and the risk of death in COVID-19 patients was statistically significant (HR = 1.25, 95% CI 1.17–1.34, (p < 0.001)).	Comorbidities: diabetes (18.3%), hypertension (21.6%)
										The association between diabetes and the risk of death in COVID-19 patients was statistically significant (HR = 1.34, 95% CI 1.26–1.43, (p < 0.001)).
	Busetto (2020)64	Cross-sectional study	Hospitalized	92	Italy	NA	61.9	0.652	The IMV needing of overweight (16.1%) or obesity (6.9) patients were higher than normal weight (6.2%) patients.	Comorbidities: hypertension (64.1%), CVD (31.5%), diabetes (30.4%) and respiratory chronic disease (13.0%)
									The assisted ventilation (NIV and IMV) needing of overweight (54.8%) or obesity (41.4%) patients were higher than normal weight (15.6%) patients.
	Cai (2020)55	Cross-sectional study	Hospitalized	96	China	NA	NA	NA	BMI was higher in COVID-19 patients with pneumonia than in those without pneumonia (23.81 kg/m2/20.78 kg/m2, p = 0.001).	NA
	Cai (2020)120	Cross-sectional study	Hospitalized	383	China	NA	47.8	0.107	Severe cases in normal weight group/overweight group/obesity group: 19.2%/29.3%/39.0% (p = 0.001).	Comorbidities: diabetes (5.7%), hypertension (15.1%) and CVD (9.1%)
										The proportion of hypertension in severe group was higher than that in non-severe group (23.08%/12.67% (p = 0.02)).
										The proportion of CVD in severe group was higher than that in non-severe group (18.68%/6.16% (p = 0.001)).
	Cariou (2020)121	Cross-sectional study	Hospitalized and diabetic	1317	France	69.8 (mean)	64.9	0.383	The association between BMI and the primary outcome (tracheal intubation and/or death within 7 days of admission) was statistically significant (p < 0.001).	Comorbidities: hypertension (77.2%)
										The association between hypertension and death of COVID-19 was statistically significant (OR = 1.82, 95% CI: 1.11–2.98).
	Caussy (2020)18	Cross-sectional study	Hospitalized and severe	340	Italy	NA	NA	0.25	The proportion of obesity in severe COVID-19 patients was higher than that in general French adult population (OR = 1.35, 95% CI: 1.08–1.66).	NA
									The proportion of obesity in critical COVID-19 patients was higher than that in ICU non-COVID-19 patients (OR = 1.69, 95% CI: 1.10–2.56).
	Chand (2020)122	Cross-sectional study	ICU patients	300	USA	57.8 (mean)	60.7	NA	The association between BMI and the risk of relative mortality in COVID-19 patients was statistically significant (aOR = 1.02, 95% CI 1.01–1.04, (p = 0.004)).	NA
	Chen (2020)123	Cross-sectional study	Hospitalized	145	China	47 (mean)	54.5	NA	The proportion of obesity in severe COVID-19 patients was higher than that in non-severe COVID-19 patients (24.78 kg/m2/23.20 kg/m2, p = 0.02).	Comorbidities: diabetes (9.7%) and hypertension (15.2%)
	Denova-Gutierrez (2020)65	Cross-sectional study	Hospitalized	3844	Mexico	45.4 (mean)	58	0.174	The IMV needing (p < 0.001) and ICU care needing (p < 0.001) of obese group were higher than that in non-obese group.	Comorbidities: diabetes (17.4%), hypertension (14.5%) and CVD (18.9%)
									The proportion of severe cases in obese group was higher than that in non-obese group (22.9%/15.1%, p < 0.01).
	Ebinger (2020)124	Cross-sectional study	Diagnosed	442	USA	52.72 (mean)	57.9	0.161	COVID-19 with obesity patients required a higher level of care than non-obesity patients (OR = 1.95, 95% CI 1.11–3.42, p = 0.021).	Comorbidities: diabetes mellitus (19.0%) and hypertension (36.4%)
										COVID-19 patients with diabetes mellitus required a higher level of care than non-diabetic patients (OR = 1.77, 95% CI 1.03–3.03, p = 0.037).
	Fried (2020)66	Cross-sectional study	Hospitalized	11721	USA	NA	53.4	0.161	The association between obesity and the risk of IMV in COVID-19 patients was statistically significant (p = 0.0042).	Comorbidities: diabetes (27.8%) and CVD (18.6%)
										The association between diabetes (p < 0.0001) or CVD (p < 0.0001) and the risk of IMV in COVID-19 patients was statistically significant.
	Gayam (2020)125	Cross-sectional study	Diagnosed	408	USA	47 (median)	56.62	NA	BMI in non-survivors COVID-19 patients was significantly higher than that in survivors COVID-19 patients (31.8 kg/m2/28.3 kg/m2, p = 0.002).	Comorbidities: diabetes (43.24%) and hypertension (66.42%)
	Giannouchos (2020)126	Cross-sectional study	Diagnosed	89756	Mexico	46.2 (median)	56.4	0.205	The proportion of obesity in hospitalized COVID-19 patients was higher than that in non-hospitalized patients (24.1%/18.6% (p < 0.001)).	Comorbidities: diabetes (17.5%) and hypertension (20.9%)
									The proportion of obesity in adverse outcome COVID-19 patients was higher than that in non-adverse outcome patients (27.0%/19.5% (p < 0.001)).
	Goyal (2020)45	Cross-sectional study	Hospitalized	393	USA	62.2 (median)	60.6	0.358	The proportion of obesity in IMV COVID-19 patients was higher than that in non-IMV COVID-19 patients (IMV/non-IMV = 43.4%/31.9%).	Comorbidities: diabetes (25.2%) and hypertension (50.1%)
	Hajifathalian (2020)30	Cross-sectional study	Hospitalized	770	USA	63.5 (mean)	61	NA	COVID-19 with obesity patients had a higher rate of ICU admission (p = 0.001).	NA
									COVID-19 with obesity patients had a higher rate of intubation (p < 0.001).
									COVID-19 with obesity patients had a higher rate of ICU admission or death (RR = 1.58, p = 0.002).
	Hernández-Galdamez (2020)54	Cross-sectional study	Diagnosed	212802	Mexico	45.7 (mean)	54.71	0.1951	The association between obesity and the risk of ICU admission (aOR = 1.59, 95% CI 1.49–1.69, (p < 0.001)), hospitalization (aOR = 1.29, 95% CI 1.25–1.32, (p < 0.001)), endotracheal intubation (aOR = 1.62, 95% CI 1.53–1.71, (p < 0.001)) and death (aOR = 1.42, 95% CI 1.37–1.47, (p < 0.001)) in COVID-19 patients was statistically significant.	Comorbidities: hypertension (20.12%) and diabetes (16.44%)
									The association between diabetes or hypertension and the risk of ICU admission, hospitalization, endotracheal intubation and death in COVID-19 patients was statistically significant (p < 0.001).
	Hu (2020)127	Cross-sectional study	Hospitalized	58	China	49.2 (mean)	62.1	NA	The hospital stays of BMI ≥24 kg/m2 COVID-19 patients were longer than BMI <24 kg/m2 COVID-19 patients (20.4 ± 4.4/17.4 ± 6.1 (p = 0.046)).	NA
	Huang (2020)36	Cross-sectional study	Hospitalized	202	China	44 (median)	57.4	0.14	COVID-19 with obesity patients were more severe than non-obesity patients (OR = 9.219, 95% CI 2.731–31.126 (p < 0.001)).	Comorbidities: hypertension (14.4%) and diabetes (9.4%)
										COVID-19 with diabetes patients were more severe than non-pre-existing CVD patients (OR = 4.326, 95%CI 1.059–17.668 (p = 0.041)).
										ICU admission of COVID-19 patients with complication: 5.4%
	Hur (2020)128	Cross-sectional study	Hospitalized	486	USA	58 (median)	55.8	0.533	The extubation chance of BMI <30 kg/m2 intubated patients were higher than 30 < BMI <39.9 kg/m2 patients (OR = 0.53, 95% CI: 0.32–0.90) or BMI ≥40 kg/m2 patients (OR = 0.40, 95% CI: 0.19–0.82).	NA
	Kalligeros (2020)34	Cross-sectional study	Hospitalized	103	USA	60 (median)	61.1	0.475	COVID-19 with obesity patients had a higher IMV needing than non-obesity patients (OR = 2.6, 95% CI: 1.05–44.82).	Comorbidities: hypertension (64.0%), heart disease (24.2%), and diabetes (36.8%)
										ICU admission of COVID-19 patients with complication: 39.8%
	Kass (2020)19	Cross-sectional study	Hospitalized	265	USA	NA	58	NA	The negative association between BMI and age was significant (r2 = 0.051, p = 0.0002).	NA
	Kim (2020)129	Cross-sectional study	Hospitalized	2491	USA	62 (median)	53.2	0.497	The association between obesity and the risk of ICU admission in COVID-19 patients was statistically significant (aRR = 1.31, 95% CI 1.16–1.47).	Comorbidities: hypertension (57.4%), CVD (34.6%) and diabetes (32.9%)
									The association between diabetes and the risk of ICU admission in COVID-19 patients was statistically significant (aRR = 1.13, 95% CI 1.03–1.24).
	Klang (2020)130	Cross-sectional study	Hospitalized	3406	USA	NA	57.6	0.361	At age < 50, BMI >40 was independently associated with mortality (OR = 5.1, 95% CI 2.3–11.1).
		NA							At age > 50, BMI >40 was independently associated with mortality (OR = 1.6, 95% CI 1.2–2.3).
	Ko (2020)20	Cross-sectional study	Hospitalized	5416	USA	NA	NA	0.55	The association between obesity (aRR = 2.9, 95% CI 2.3–3.5) or severe obesity (aRR = 4.4, 95% CI 3.4–5.7) and the risk of COVID-19-associated hospitalization was statistically significant.	Comorbidities: hypertension (49%) and diabetes (33%)
										The association between hypertension (aRR = 3.6, 95% CI 2.3–5.8) or diabetes (aRR = 3.2, 95% CI 2.5–4.1) and the risk of COVID-19-associated hospitalization was statistically significant
	Lighter (2020)33	Cross-sectional study	Hospitalized	3615	USA	NA	NA	0.379	At age < 60, the critical care needing of BMI ≥30 kg/m2 patients were higher than BMI <30 kg/m2 patients (OR = 1.8, 95% CI: 1.2–2.7 (p = 0.006)).	NA
									At age < 60, the critical care needing of BMI >35 kg/m2 patients were higher than BMI <30 kg/m2 patients (OR = 3.6, 95% CI: 2.5–5.3 (p < 0.0001)).
	Imam (2020)50	Cross-sectional study	Diagnosed	2040	USA	NA	NA	NA	The association between obesity and the risk of hospitalization in COVID-19 patients was statistically significant (aOR = 1.8, 95% CI 1.4–2.4, (p < 0.0005)).	NA
	Moriconi (2020)28	Cross-sectional study	Hospitalized	100	Italy	NA	52	0.29	COVID-19 with obesity patients had a longer hospital stays than non-obesity patients (21 ± 8/13 ± 8 days, p = 0.0008).	Comorbidities: hypertension (55%), chronic heart failure (28%) and diabetes (25%)
	Mughal (2020)131	Cross-sectional study	Hospitalized	129	USA	63.0 (median)	62.8	0.14	The proportion of obesity in IMV COVID-19 patients was higher than that in non-IMV COVID-19 patients (IMV/non-IMV = 26.7%/10.1% (p = 0.0334)).	Comorbidities: hypertension (43.4%) and diabetes mellitus (19.4%)
										The proportion of diabetes mellitus in IMV COVID-19 patients was higher than that in non-IMV COVID-19 patients (IMV/non-IMV = 36.7%/14.1% (p = 0.0063)).
	Muñoz-Price (2020)67	Cross-sectional study	Hospitalized	2595	USA	53.8 (mean)	37.7	NA	The association between BMI and the risk of IMV (OR = 1.06, 95% CI 1.02–1.09, (p = 0.003)) and in-hospital death (OR = 1.19, 95% CI 1.05–1.35, (p = 0.006)) in COVID-19 patients was statistically significant.	NA
	Onder (2020)132	Cross-sectional study	dead	3694	Italy	NA	NA	NA	The association between obesity and the risk of acute renal failure (OR = 1.33, 95% CI 1.04–1.71, (p < 0.001)) and shock (OR = 1.54, 95% CI 1.19–1.99, (p < 0.001)) in COVID-19 patients was statistically significant.	NA
	Ong (2020)44	Cross-sectional study	Hospitalized	182	Singapore	NA	NA	NA	At age < 60, the IMV needing of BMI ≥25 kg/m2 patients were higher than BMI <25 kg/m2 patients (OR = 1.16, 95% CI: 1.00–1.34 (p = 0.049)).	NA
	Palaiodimos (2020)46	Cross-sectional study	Hospitalized	200	USA	64 (median)	49	NA	The mortality of COVID-19 patients varied significantly among BMI <25 kg/m2 group, BMI 25–34 kg/m2 group, BMI ≥35 kg/m2 group (31.6%/17.2%/34.8%, p = 0.030).	Comorbidities: hypertension (76%), hyperlipidemia (46.2%), and diabetes (39.5%)
									The intubation of COVID-19 patients varied significantly among BMI <25 kg/m2 group, BMI 25–34 kg/m2 group, BMI ≥35 kg/m2 group (18.4%/16.4%/34.8%, p = 0.032).
	Peters (2020)133	Cross-sectional study	Dead	410	UK	NA	0.64	NA	Both men (aHR = 1.78, 95% CI 1.44–2.21) and women (aHR = 2.21, 95% CI 1.69–2.88) with a higher BMI had a higher risk of death than those with a healthy weight.	NA
	Rapp (2020)134	Cross-sectional study	Hospitalized	4062	USA	NA	57.4	NA	The association between BMI ≥35 kg/m2 and the risk of death in COVID-19 patients was statistically significant (aOR = 1.53, 95% CI 1.21–1.94).	NA
	Seiglie (2020)135	Cross-sectional study	Hospitalized	450	USA	NA	NA	NA	The association between obesity and the risk of IMV (OR = 2.13, 95% CI 1.14–4.00) and ICU admission (OR = 2.16, 95% CI 1.20–3.88) in COVID-19 patients was statistically significant.	Comorbidities: diabetes (39.6%)
										The association between diabetes and the risk of IMV (OR = 1.97, 95% CI 1.21–3.20), death (OR = 2.13, 95% CI 1.14–4.00) and ICU admission (OR = 1.59, 95% CI 1.01–2.52) in COVID-19 patients was statistically significant.
	Shah (2020)136	Cross-sectional study	Hospitalized	552	USA	63 (median)	42	0.665	The association between morbid obesity and in-hospital mortality in COVID-19 patients was statistically significant (OR = 2.29, 95% CI 1.11–4.69 (p = 0.02)).	Comorbidities: hypertension (79.7%) and diabetes mellitus (42.3%)
										The association between hypertension and in-hospital mortality in COVID-19 patients was statistically significant (OR = 3.36, 95% CI 1.3–8.6 (p = 0.01)).
	Soares (2020)52	Cross-sectional study	Diagnosed	24428	Brazil	NA	NA	NA	The association between obesity and the risk of hospitalization in COVID-19 patients was statistically significant (aOR = 1.74, 95% CI 1.35–2.23 (p < 0.001)).	The association between diabetes (aOR = 1.34, 95% CI 1.10–1.61 (p = 0.003)) or CVD (aOR = 1.30, 95% CI 1.11–1.53 (p = 0.001)) and the risk of hospitalization in COVID-19 patients was statistically significant.
	Sterling (2020)137	Cross-sectional study	Hospitalized	256	USA	NA	NA	NA	The association between obesity and the risk of IMV in COVID-19 patients was statistically significant (aOR = 4.5, 95% CI 1.98–10.27 (p = 0.0003)).	The association between history of diabetes mellitus and the risk of IMV in COVID-19 patients was statistically significant (aOR = 2.55, 95% CI 1.13–5.75 (p = 0.023)).
	Suleyman (2020)138	Cross-sectional study	Diagnosed	463	USA	57.5 (mean)	44.1	0.572	The association between severe obesity and the risk of IMV in COVID-19 patients was statistically significant (aOR = 3.2, 95% CI 1.7–6.0 (p < 0.001)).	Comorbidities: hypertension (68.7%) and diabetes (38.8%)
	Targher (2020)139	Cross-sectional study	Hospitalized	339	China	NA	NA	0.384	COVID-19 with obesity patients had a higher risk for severe COVID-19 illness (OR = 2.51, 95% CI 1.3–4.7).	NA
	Wang (2020)56	Cross-sectional study	Hospitalized	297	China	38.00 (mean)	55.22	0.1347	Overweight (OR = 5.000, 95% CI 1.611–15.516 (p = 0.005)) and obesity (OR = 11.333, 95% CI 3.329–38.583 (p < 0.001)) was significantly associated with severe illness of COVID-19.	The proportion of COVID-19 patients developing ARDS was higher in patients with obesity than lean patients (5.00%/0%, p = 0.024).
										Type 2 diabetes was significantly associated with severe illness of COVID-19 (OR = 5.333, 95% CI 1.800–15.800 (p = 0.003)).
	Xie (2020)140	Cross-sectional study	Hospitalized	267	USA	61.5 (mean)	43.2	NA	The association between obesity and the risk of IMV (aOR = 2.36, 95% CI 1.33–3.20), ARDS (aOR = 2.44, 95% CI 1.28–4.65) and ICU admission (aOR = 2.18, 95% CI 1.25–3.81) in COVID-19 patients was statistically significant.	The association between diabetes and the risk of IMV (aOR = 2.12, 95% CI 1.16–3.89) and ICU admission (aOR = 2.22, 95% CI 1.24–3.98) in COVID-19 patients was statistically significant.
	Yu (2020)53	Cross-sectional study	Hospitalized	95	China	NA	NA	NA	The association between high BMI and the risk of pneumonia in COVID-19 patients was statistically significant (OR = 1.327, p = 0.024).	NA
	Zheng (2020)141	Cross-sectional study	Hospitalized and MAFLD	66	China	47.0 (median)	74.2	0.682	COVID-19 with obesity patients were more severe than non-obesity patients (OR = 6.32, 95% CI: 1.16–34.54 (p = 0.033)).	NA
	Ref: Yu W, Rohli KE, Yang S, Jia P. Impact of obesity on COVID-19 patients. J Diabetes Complications. 2021 Mar;35(3):107817. doi: 10.1016/j.jdiacomp.2020.107817.
